# Supplementary material for: Timeline of Developmental Defects Generated upon Genetic Inhibition of the Retinoic Acid Receptor Signaling Pathway
Source: Biomedicines. 2023 Jan 12;11(1):198. doi: 10.3390/biomedicines11010198 (PMC9856201; doi:10.3390/biomedicines11010198)
Supplement: Supplementary file 1 [file biomedicines-11-00198-s001.zip]

Archive with 10 entries (10 files):
- Video S1.mp4
- Video S10.mp4
- Video S2.mp4
- Video S3.mp4
- Video S4.mp4
- Video S5.mp4
- Video S6.mp4
- Video S7 .mp4
- Video S8.mp4
- Video S9 .mp4
